# Supplementary material for: Somatic symptom disorders and utilization of health services among Palestinian primary health care attendees: a cross-sectional study
Source: BMC Health Serv Res. 2021 Jun 29;21:615. doi: 10.1186/s12913-021-06671-2 (PMC8240383; doi:10.1186/s12913-021-06671-2)
Supplement: Supplementary file 1 — Additional file 1. [file 12913_2021_6671_MOESM1_ESM.xlsx]

## Sheet: Row data-
Ser_number	Age	Age_group	Gender	Mstatus	mariatal_status	District	Education	Education_level	Work	Salary	PHC	NCDs	TypesNCDs	Numberof_NCDs	DM	HTN	DM_HTN	Visits#1	Visits#2	Visits#3	Dizziness	PainfullM	Fainting	NeckPain	BackPain	Sweating	Palpitation	Headache	AbdBloated	BlurredVission	SOB	Nausea	Stomachache	TinglingFinger	ChestPressure	ChestPain	Depressed	SuddenFright	Worry	DisturbedSleep	VagueFear	LackEnergy	Trembling	Anxiety	Tense	EasilyIrritated	Frightened	Meaningless	CantDo
1	85	2	2	4	2	1	3	2	0	3	1	1	3	2	1	1	1	2	2	2	1	1	1	1	1	5	1	1	1	1	1	1	1	1	1	1	1	5	5	5	5	1	5	2	5	1	1	1	1
2	71	2	2	4	2	3	5	2	0	2	1	1	3	2	1	1	1	5	4	2	1	5	1	2	2	5	1	1	1	1	1	1	1	2	1	1	1	2	5	2	1	5	1	1	1	5	1	2	5
3	57	2	1	2	1	2	3	2	1	2	1	1	2	1	0	1	0	1	1	1	1	1	1	1	1	5	1	1	1	1	1	1	1	1	1	1	5	1	5	5	1	1	1	1	1	5	1	5	2
4	54	2	1	2	1	3	1	2	1	2	1	1	2	1	0	1	0	1	1	1	2	1	2	1	1	5	1	2	1	1	2	1	1	1	1	1	5	1	1	1	1	1	1	1	1	5	1	1	1
5	48	1	2	1	2	1	1	2	0	3	4	1	3	2	1	1	1	1	1	1	5	5	1	5	5	3	2	5	1	2	2	1	5	5	1	2	5	4	2	4	5	3	5	1	2	5	5	1	1
6	54	2	2	4	2	1	2	2	0	3	4	1	3	2	1	1	1	1	1	1	1	1	1	1	1	5	1	3	1	1	1	1	1	1	1	1	2	1	2	2	1	1	2	1	2	1	1	4	2
7	52	2	2	2	1	1	1	2	0	2	4	1	2	1	0	1	0	2	2	2	1	5	1	3	5	5	1	2	1	5	3	2	2	3	2	2	2	2	5	5	5	2	2	1	2	5	5	4	2
8	60	2	1	2	1	1	1	2	1	3	4	1	3	2	1	1	1	1	1	1	1	1	1	1	1	1	1	1	1	1	1	1	1	5	1	1	1	1	1	1	1	1	1	1	1	1	1	1	1
9	58	2	2	4	2	1	1	2	0	3	4	1	2	1	0	1	0	1	1	1	1	2	1	1	3	5	2	1	2	1	2	2	2	5	2	2	5	2	2	1	1	2	2	1	4	1	1	2	1
10	49	1	1	2	1	1	1	2	1	3	4	1	1	1	1	0	0	1	1	1	1	5	1	1	1	1	2	1	1	1	1	1	1	4	1	1	2	2	3	1	1	2	1	1	1	5	1	4	1
11	62	2	1	2	1	1	2	2	1	2	4	1	2	1	0	1	0	3	3	2	1	1	1	2	1	5	2	1	1	1	2	1	1	1	1	1	1	1	1	2	1	1	1	1	1	1	1	1	1
12	23	1	1	1	2	1	1	2	1	3	4	1	4	1	0	0	0	4	4	2	2	4	1	2	2	5	2	2	1	2	5	2	1	1	5	5	2	2	1	2	1	2	1	1	1	5	1	1	1
13	57	2	2	2	1	1	4	1	1	3	3	1	3	2	1	1	1	1	1	1	1	5	1	2	5	1	2	2	2	2	2	1	2	1	2	1	2	2	2	2	1	2	2	1	4	1	1	1	1
14	54	2	2	2	1	1	1	2	0	3	1	1	2	1	0	1	0	1	1	1	1	1	1	1	1	2	1	1	1	1	1	1	2	1	1	1	1	1	1	1	1	1	2	1	1	1	1	1	1
15	56	2	2	4	2	1	4	1	1	2	1	1	2	1	0	1	0	2	2	2	2	5	1	2	5	4	1	2	1	1	1	1	3	2	1	1	2	5	5	5	1	4	1	1	2	5	1	1	1
16	56	2	1	2	1	3	4	1	1	1	1	1	3	2	1	1	1	1	1	1	1	3	1	2	1	1	1	1	1	1	1	1	1	1	1	1	1	1	2	1	1	1	1	1	2	1	1	1	1
17	53	2	2	3	2	2	3	2	1	1	1	1	2	1	0	1	0	1	1	1	2	5	1	5	5	5	5	5	5	2	2	2	2	5	2	2	5	5	5	5	5	5	5	5	5	5	5	1	1
18	69	2	2	2	1	1	2	2	0	2	5	1	3	2	1	1	1	1	1	1	1	5	1	5	5	1	1	5	1	1	1	1	1	2	1	1	1	1	5	5	1	5	1	1	1	1	1	1	2
19	38	1	1	2	1	1	4	1	1	1	2	0	0	0	0	0	0	1	1	1	1	2	1	1	2	3	1	2	1	1	2	1	1	1	1	1	4	2	2	4	2	4	1	1	2	1	1	1	1
20	54	2	1	2	1	1	2	2	1	2	2	1	4	1	0	0	0	1	1	1	1	1	1	1	5	4	5	1	5	5	5	4	2	5	5	5	2	2	2	5	2	5	2	2	2	5	1	5	4
21	40	1	2	2	1	1	3	2	0	1	2	0	0	0	0	0	0	1	1	1	1	1	1	1	1	2	1	1	1	1	1	1	1	1	1	1	2	1	5	1	1	2	1	1	1	1	1	2	2
22	32	1	2	2	1	1	4	1	0	1	2	0	0	0	0	0	0	1	1	1	1	2	1	1	1	2	1	1	1	1	1	1	1	1	1	1	2	1	4	5	1	4	1	1	5	4	1	2	1
23	18	1	2	1	2	1	4	1	0	1	2	0	0	0	0	0	0	0	0	1	1	2	1	1	2	2	1	1	1	1	1	1	1	2	1	1	2	1	2	2	1	2	1	1	1	2	1	2	2
24	64	2	2	4	2	1	2	2	0	2	3	1	3	2	1	1	1	1	1	1	2	2	1	1	2	5	2	2	1	5	1	1	2	5	2	1	1	1	2	1	1	2	2	1	1	2	1	1	1
25	70	2	2	1	2	3	2	2	1	3	2	1	3	2	1	1	1	1	1	1	2	2	2	2	2	1	1	2	2	1	1	2	2	5	1	1	1	5	5	5	1	2	1	1	1	1	1	1	1
26	57	2	1	2	1	1	1	2	0	2	2	1	1	1	1	0	0	1	1	1	1	1	1	1	1	1	1	1	1	5	1	1	1	2	1	1	1	1	1	2	1	1	1	1	1	1	1	1	1
27	55	2	2	2	1	1	3	2	0	2	2	1	3	2	1	1	1	1	1	1	2	4	1	1	2	2	1	1	4	1	1	2	4	4	1	1	1	1	1	1	1	4	1	1	1	1	1	1	1
28	29	1	2	1	2	3	4	1	1	2	2	0	0	0	0	0	0	1	1	1	2	4	1	1	2	5	1	2	2	1	1	1	2	1	1	1	2	1	2	2	2	5	5	2	2	1	1	1	1
29	31	1	2	2	1	1	3	2	0	2	2	0	0	0	0	0	0	2	2	2	1	2	1	1	1	1	1	2	1	1	1	1	1	1	1	1	5	1	5	2	1	2	1	1	1	2	1	1	2
30	35	1	2	2	1	1	4	1	1	1	2	0	0	0	0	0	0	5	4	2	1	5	1	2	5	1	1	2	1	1	1	1	2	1	1	1	5	1	2	1	1	5	1	1	5	1	1	4	5
31	54	2	2	2	1	1	4	1	1	1	2	0	0	0	0	0	0	1	1	1	1	1	1	5	5	1	1	1	1	1	1	1	1	1	1	1	1	1	1	1	1	2	1	1	2	1	1	1	1
32	50	2	2	2	1	1	4	1	1	1	2	0	0	0	0	0	0	2	2	2	1	1	1	1	5	2	5	1	5	1	1	5	2	1	1	1	1	1	1	5	1	2	1	1	1	1	1	1	1
33	66	2	1	2	1	3	1	2	0	2	2	1	1	1	1	0	0	1	1	1	1	1	1	1	1	1	1	1	1	5	1	1	1	2	1	1	3	1	1	1	1	2	1	1	4	5	1	1	2
34	44	1	2	2	1	1	2	2	0	2	2	1	3	2	1	1	1	1	1	1	5	1	1	5	1	3	5	5	3	3	5	5	3	1	5	5	5	5	1	1	1	5	5	1	5	5	1	5	5
35	60	2	1	4	2	3	2	2	1	1	2	1	1	1	1	0	0	1	1	1	1	5	1	3	5	1	2	3	4	1	2	1	1	1	1	2	3	1	1	5	1	3	1	1	1	4	1	2	3
36	72	2	2	4	2	3	5	2	0	3	2	1	1	1	1	0	0	1	1	1	5	5	1	5	2	5	5	1	2	3	5	1	2	3	2	2	5	1	2	2	1	1	1	1	1	2	1	1	1
37	53	2	2	4	2	3	1	2	0	3	2	1	1	1	1	0	0	1	1	1	1	1	1	1	5	2	2	2	1	1	1	2	1	1	1	1	5	2	1	1	1	1	1	1	1	1	1	5	1
38	55	2	2	2	1	3	4	1	0	2	2	1	1	1	1	0	0	2	2	2	1	5	1	5	5	4	1	2	5	4	2	1	1	4	1	1	4	5	5	1	5	5	1	1	5	1	1	2	2
39	48	1	2	2	1	1	3	2	0	1	2	1	3	2	1	1	1	4	4	2	5	5	1	5	5	5	2	2	5	5	3	5	5	5	5	2	3	2	5	5	1	5	1	5	1	5	2	5	5
40	70	2	2	4	2	1	1	2	0	2	2	1	1	1	1	0	0	2	2	2	2	1	1	1	5	2	2	1	1	5	2	2	1	5	5	2	5	1	5	5	1	5	1	2	2	5	2	1	2
41	50	2	2	2	1	1	2	2	0	1	2	0	0	0	0	0	0	2	2	2	2	5	1	5	5	5	2	2	3	1	4	5	2	5	2	1	1	5	5	5	5	5	1	1	5	5	1	1	1
42	23	1	2	1	2	1	4	1	1	3	2	0	0	0	0	0	0	1	1	1	1	2	1	1	2	1	1	2	2	2	2	1	1	1	2	1	2	2	2	1	2	2	1	1	2	1	1	1	1
43	42	1	2	2	1	1	3	2	0	2	2	1	2	1	0	1	0	5	4	2	1	5	1	1	5	1	1	2	1	1	1	1	1	1	1	1	2	1	5	5	1	3	1	1	1	1	1	1	1
44	46	1	2	2	1	1	2	2	0	2	2	1	2	1	0	1	0	2	2	2	1	1	1	1	1	1	1	1	1	1	1	1	1	2	1	1	1	2	1	1	1	1	1	1	1	2	1	1	1
45	50	2	2	2	1	1	3	2	0	2	2	0	0	0	0	0	0	2	2	2	2	5	1	1	1	1	1	2	1	1	3	1	2	1	2	1	5	1	5	5	3	5	2	1	2	5	1	1	3
46	63	2	1	2	1	1	3	2	1	2	1	1	1	1	1	0	0	1	1	1	1	1	1	1	1	1	3	1	1	1	1	1	1	1	1	1	1	1	1	2	1	3	1	1	1	1	1	1	1
47	66	2	1	2	1	1	1	2	0	3	2	1	3	2	1	1	1	1	1	1	1	1	1	1	2	1	1	3	1	5	1	1	1	1	1	1	3	1	5	5	1	2	1	1	2	5	1	1	1
48	65	2	1	2	1	3	2	2	1	2	2	1	3	2	1	1	1	2	2	2	1	3	1	1	1	5	1	1	1	5	2	1	1	2	1	1	5	1	2	2	1	3	2	1	5	5	1	5	5
49	60	2	2	2	1	1	1	2	0	2	2	1	1	1	1	0	0	3	3	2	1	2	1	2	5	2	1	1	5	1	1	1	1	5	1	1	1	2	5	5	2	5	2	2	2	1	1	1	2
50	68	2	1	2	1	1	4	1	0	2	2	1	1	1	1	0	0	1	1	1	3	1	1	1	1	2	1	2	2	3	1	1	1	2	1	1	2	1	3	5	1	2	1	1	1	2	1	1	1
51	36	1	2	2	1	1	4	1	1	1	2	1	4	1	0	0	0	1	1	1	1	1	1	1	1	1	2	2	2	1	2	2	1	2	2	1	2	1	1	2	1	2	1	1	1	2	1	1	2
52	48	1	2	2	1	1	4	1	1	1	2	0	0	0	0	0	0	4	4	2	5	5	1	1	5	5	1	5	5	1	5	5	1	5	1	1	5	4	5	5	2	5	1	5	5	5	4	2	3
53	19	1	1	1	2	1	4	1	0	2	2	1	1	1	1	0	0	0	0	1	1	2	1	5	5	2	2	5	1	2	1	1	1	2	1	2	5	1	5	1	1	5	3	2	5	3	5	1	5
54	58	2	1	2	1	1	1	2	1	3	4	0	0	0	0	0	0	2	2	2	5	3	1	3	1	1	1	2	1	1	1	1	1	1	1	1	1	1	1	5	1	1	1	1	1	1	1	1	1
55	49	1	1	2	1	1	2	2	0	2	2	1	1	1	1	0	0	0	0	1	5	1	1	5	2	5	1	1	5	2	2	2	2	5	2	2	5	1	5	5	1	5	2	1	5	5	1	1	1
56	33	1	2	2	1	1	3	2	0	2	2	0	0	0	0	0	0	1	1	1	1	5	1	5	5	5	1	5	1	5	1	1	2	1	1	1	5	5	5	5	5	5	5	1	5	5	1	3	1
57	24	1	2	2	1	1	3	2	0	3	2	0	0	0	0	0	0	0	0	1	5	2	1	1	2	1	1	5	5	2	1	5	5	2	2	1	5	2	5	5	2	1	1	5	1	1	1	1	1
58	20	1	2	1	2	1	4	1	0	1	2	0	0	0	0	0	0	0	0	1	2	1	1	2	2	1	1	5	1	2	5	1	1	1	2	1	3	2	2	1	1	2	2	1	2	1	1	1	1
59	18	1	2	1	2	1	3	2	0	1	2	0	0	0	0	0	0	0	0	1	1	2	2	2	2	1	2	2	1	2	1	1	4	2	1	2	5	5	5	1	5	5	2	2	2	1	1	1	1
60	40	1	1	2	1	1	4	1	1	1	2	1	3	2	1	1	1	2	2	2	1	1	1	1	5	1	1	1	1	1	1	1	1	1	1	1	3	1	2	5	1	1	1	1	1	5	1	1	1
61	62	2	2	2	1	1	2	2	1	2	2	1	2	1	0	1	0	3	3	2	2	5	1	5	5	3	3	5	5	5	5	1	2	5	5	5	5	2	2	5	1	5	2	2	2	3	1	1	2
62	70	2	1	2	1	1	1	2	0	1	2	1	3	2	1	1	1	1	1	1	2	5	1	1	1	1	3	1	5	1	2	2	1	1	1	2	1	1	1	2	1	2	1	1	1	2	1	1	2
63	61	2	2	2	1	1	3	2	0	2	2	1	4	1	0	0	0	2	2	2	1	1	1	1	2	1	2	1	2	1	1	1	1	1	1	1	1	1	1	2	1	2	1	1	1	1	1	1	1
64	85	2	2	4	2	1	3	2	0	3	1	1	3	2	1	1	1	2	2	2	1	1	1	1	1	5	1	1	1	1	1	1	1	1	1	1	1	5	5	5	5	1	5	2	5	1	1	1	1
65	71	2	2	4	2	3	5	2	0	2	1	1	3	2	1	1	1	0	0	1	1	5	1	2	2	5	1	1	1	1	1	1	1	2	1	1	1	2	5	2	1	5	1	1	1	5	1	2	5
66	57	2	1	2	1	2	3	2	1	2	1	1	2	1	0	1	0	1	1	1	1	1	1	1	1	5	1	1	1	1	1	1	1	1	1	1	5	1	5	5	1	1	1	1	1	5	1	5	2
67	54	2	1	2	1	3	1	2	1	2	1	1	2	1	0	1	0	1	1	1	2	1	2	1	1	5	1	2	1	1	2	1	1	1	1	1	5	1	1	1	1	1	1	1	1	5	1	1	1
68	48	1	2	1	2	1	1	2	0	3	4	1	4	1	0	0	0	1	1	1	5	5	1	5	5	3	2	5	1	2	2	1	5	5	1	2	5	4	2	4	5	3	5	1	2	5	5	1	1
69	54	2	2	4	2	1	2	2	0	3	4	1	3	2	1	1	1	1	1	1	1	1	1	1	1	5	1	3	1	1	1	1	1	1	1	1	2	1	2	2	1	1	2	1	2	1	1	4	2
70	52	2	2	2	1	1	1	2	0	2	4	1	2	1	0	1	0	2	2	2	1	5	1	3	5	5	1	2	1	5	3	2	2	3	2	2	2	2	5	5	5	2	2	1	2	5	5	4	2
71	60	2	1	2	1	1	1	2	1	3	4	1	3	2	1	1	1	1	1	1	1	1	1	1	1	1	1	1	1	1	1	1	1	5	1	1	1	1	1	1	1	1	1	1	1	1	1	1	1
72	58	2	2	4	2	1	1	2	0	3	4	1	2	1	0	1	0	1	1	1	1	2	1	1	3	5	2	1	2	1	2	2	2	5	2	2	5	2	2	1	1	2	2	1	4	1	1	2	1
73	49	1	1	2	1	1	1	2	1	3	4	1	1	1	1	0	0	1	1	1	1	5	1	1	1	1	2	1	1	1	1	1	1	4	1	1	2	2	3	1	1	2	1	1	1	5	1	4	1
74	36	1	2	2	1	1	4	1	1	1	2	1	4	1	0	0	0	1	1	1	1	1	1	1	1	1	2	2	2	1	2	2	1	2	2	1	2	1	1	2	1	2	1	1	1	2	1	1	2
75	48	1	2	2	1	1	4	1	1	1	2	0	0	0	0	0	0	4	4	2	5	5	1	1	5	5	1	5	5	1	5	5	1	5	1	1	5	4	5	5	2	5	1	5	5	5	4	2	3
76	43	1	2	2	1	1	3	2	0	2	3	1	3	2	1	1	1	2	2	2	1	3	1	1	3	1	1	2	1	1	1	2	1	1	1	2	5	1	5	1	2	2	1	2	1	5	2	2	1
77	75	2	1	2	1	1	5	2	0	3	3	1	1	1	1	0	0	1	1	1	1	3	1	1	1	1	1	2	1	5	2	1	1	5	1	1	3	1	5	5	1	4	3	2	4	5	4	2	5
78	67	2	2	2	1	1	1	2	1	3	5	1	1	1	1	0	0	1	1	1	1	1	1	1	1	5	1	1	5	1	1	1	1	1	1	1	1	1	1	1	1	1	1	1	1	1	1	1	1
79	47	1	1	2	1	3	4	1	1	2	2	1	3	2	1	1	1	1	1	1	1	1	1	1	1	1	1	1	1	1	1	1	1	1	1	1	1	1	1	1	1	1	1	1	1	1	1	1	1
80	29	1	1	2	1	3	3	2	1	2	1	0	0	0	0	0	0	0	0	1	1	1	1	1	1	1	1	1	1	1	1	1	1	3	1	1	1	1	1	1	1	1	1	1	1	1	1	1	2
81	45	1	2	2	1	1	3	2	0	2	3	1	1	1	1	0	0	1	1	1	1	1	1	1	1	1	1	1	1	1	1	1	1	1	1	1	1	1	1	1	1	1	1	1	1	1	1	1	1
82	50	2	2	1	2	3	1	2	0	3	2	0	0	0	0	0	0	0	0	1	2	2	1	2	2	1	1	2	2	1	1	1	1	2	1	2	2	1	2	1	1	1	2	2	2	2	1	1	1
83	33	1	2	2	1	1	4	1	1	1	2	0	0	0	0	0	0	0	0	1	2	2	1	1	4	1	1	3	1	1	2	2	2	1	1	1	2	1	1	2	1	5	2	1	1	2	1	1	2
84	63	2	2	2	1	3	2	2	1	2	2	1	3	2	1	1	1	3	3	2	2	2	1	1	1	2	1	1	2	2	2	1	2	1	2	1	1	1	2	1	2	2	2	2	2	2	2	1	1
85	68	2	1	2	1	1	3	2	0	2	2	1	4	1	0	0	0	1	1	1	2	2	1	1	1	2	2	2	2	2	2	2	2	3	2	2	3	1	2	1	1	2	2	1	3	3	1	3	2
86	48	1	1	2	1	1	4	1	1	1	2	1	2	1	0	1	0	1	1	1	1	1	1	1	1	1	1	1	1	1	1	1	1	1	2	1	1	1	1	1	1	1	1	1	2	1	1	1	1
87	67	2	2	4	2	2	2	2	0	3	3	1	3	2	1	1	1	1	1	1	1	1	1	1	2	2	2	2	2	1	2	1	1	2	1	1	2	1	1	1	1	2	2	1	1	1	1	5	2
88	32	1	2	2	1	1	4	1	0	2	3	0	0	0	0	0	0	1	1	1	3	3	1	3	3	2	3	2	2	2	2	2	3	1	2	2	4	4	4	5	2	1	2	1	3	3	2	2	1
89	66	2	2	2	1	3	3	2	0	2	2	1	3	2	1	1	1	1	1	1	1	2	1	2	2	2	1	2	1	1	1	1	2	2	1	1	2	1	2	1	1	1	2	1	1	1	1	1	2
90	45	1	1	2	1	1	4	1	1	2	2	1	3	2	1	1	1	1	1	1	1	2	1	1	1	2	2	2	1	1	1	1	1	1	1	1	1	2	1	2	1	1	2	1	1	1	1	1	1
91	26	1	2	2	1	1	3	2	0	1	2	1	1	1	1	0	0	1	1	1	2	2	1	1	1	1	1	1	1	1	1	1	2	2	2	2	3	1	2	2	1	1	1	2	2	2	2	1	1
92	60	2	2	2	1	3	2	2	0	2	2	1	4	1	0	0	0	1	1	1	1	3	1	1	1	1	1	1	1	1	1	1	1	2	1	2	2	1	2	1	2	2	1	1	2	1	1	1	1
93	56	2	2	2	1	1	3	2	0	2	2	0	0	0	0	0	0	1	1	1	2	1	1	1	1	1	1	1	1	1	1	1	1	1	2	2	1	1	1	1	1	1	1	1	1	1	1	1	1
94	40	1	2	2	1	1	3	2	0	1	2	0	0	0	0	0	0	1	1	1	1	1	1	1	2	1	2	1	1	2	1	2	1	2	1	2	2	2	1	2	1	2	1	1	1	1	1	1	2
95	24	1	2	2	1	1	3	2	0	2	4	0	0	0	0	0	0	1	1	1	2	2	1	1	2	2	2	2	1	1	2	2	2	1	2	1	4	2	2	2	2	2	4	2	2	2	1	2	2
96	28	1	1	2	1	1	4	1	1	2	2	0	0	0	0	0	0	1	1	1	2	4	1	2	5	1	1	2	1	2	1	1	1	1	1	2	5	2	2	1	4	2	1	1	3	1	1	4	1
97	31	1	2	2	1	1	3	2	0	2	4	1	4	1	0	0	0	1	1	1	2	4	1	2	5	1	1	2	1	2	1	1	1	1	1	2	5	2	2	1	3	2	1	1	3	1	1	4	1
98	59	2	2	1	2	1	1	2	0	2	2	0	0	0	0	0	0	0	0	1	1	1	1	1	1	1	1	1	1	1	1	1	2	2	1	1	1	1	1	1	1	1	1	1	1	2	1	1	1
99	70	2	1	2	1	1	4	1	0	1	2	0	0	0	0	0	0	0	0	1	1	1	1	1	1	1	1	1	1	1	1	1	1	1	1	1	1	1	1	1	1	1	1	1	1	1	1	1	1
100	38	1	2	2	1	1	3	2	0	2	3	0	0	0	0	0	0	0	0	1	1	1	1	1	1	2	2	2	1	1	1	1	1	5	2	1	1	2	1	2	1	1	2	1	1	1	1	1	1
101	52	2	1	2	1	1	3	2	0	3	3	1	4	1	0	0	0	1	1	1	1	2	1	4	5	4	5	1	1	4	2	1	1	1	1	1	1	1	1	1	1	4	1	1	1	1	1	1	2
102	64	2	2	4	2	1	2	2	0	2	3	1	2	1	0	1	0	1	1	1	2	2	1	1	2	2	1	1	1	2	1	1	1	2	1	1	2	1	2	2	1	1	1	1	5	1	1	1	1
103	59	2	1	2	1	1	2	2	1	2	3	1	2	1	0	1	0	1	1	1	2	1	1	1	1	2	1	1	1	2	2	1	1	1	1	1	2	1	1	1	1	1	1	1	2	5	1	1	1
104	55	2	2	4	2	1	3	2	0	3	3	1	1	1	1	0	0	1	1	1	2	2	1	2	2	3	2	2	2	2	2	2	2	2	4	1	2	4	4	5	4	5	2	2	2	4	2	2	5
105	49	1	1	2	1	1	4	1	1	1	3	1	1	1	1	0	0	1	1	1	1	2	1	1	2	2	2	1	1	1	2	2	2	1	1	1	2	1	2	2	1	2	2	1	2	1	1	1	1
106	49	1	2	2	1	1	2	2	0	3	3	1	2	1	0	1	0	3	3	2	2	5	2	2	2	5	2	5	4	2	4	4	2	2	2	1	5	2	2	1	2	5	2	2	2	5	1	2	4
107	40	1	2	2	1	1	3	2	0	3	3	1	4	1	0	0	0	2	2	2	5	5	1	5	1	4	4	5	5	5	5	5	1	1	5	1	1	2	1	1	1	5	2	1	1	2	1	1	5
108	65	2	2	2	1	3	1	2	0	3	3	1	3	2	1	1	1	1	1	1	2	5	1	2	5	1	1	5	5	2	2	2	2	5	2	2	5	5	5	5	2	5	2	1	2	5	2	5	5
109	59	2	2	2	1	1	2	2	0	1	3	1	2	1	0	1	0	1	1	1	1	1	1	5	5	5	1	2	5	1	1	2	5	1	1	1	1	1	1	1	1	1	1	1	1	1	1	1	1
110	43	1	2	2	1	1	3	2	0	2	3	1	2	1	0	1	0	4	4	2	5	5	1	5	5	2	2	2	1	2	2	4	4	1	2	2	5	4	2	2	2	2	2	1	5	5	1	2	2
111	60	2	2	2	1	1	2	2	0	2	3	1	4	1	0	0	0	1	1	1	1	4	1	2	2	1	2	1	4	1	2	1	1	1	2	1	5	2	1	2	5	5	1	1	2	1	1	1	1
112	67	2	2	4	2	1	1	2	0	2	3	1	3	2	1	1	1	1	1	1	5	4	1	1	2	5	1	1	1	5	1	1	1	1	2	1	2	1	1	1	1	2	2	1	1	5	1	5	1
113	54	2	2	1	2	2	4	1	1	1	1	1	2	1	0	1	0	1	1	1	2	2	1	2	4	2	1	2	1	2	1	2	2	2	1	1	1	1	2	2	1	2	1	1	1	1	1	1	1
114	41	1	2	1	2	2	3	2	0	3	1	1	3	2	1	1	1	1	1	1	5	5	1	1	2	5	2	2	2	2	1	2	2	1	1	1	2	2	2	1	1	5	1	2	2	2	2	5	2
115	57	2	2	2	1	1	3	2	0	2	3	1	1	1	1	0	0	1	1	1	5	5	1	5	2	2	2	2	5	2	2	5	1	2	1	1	2	1	2	2	1	2	1	1	2	2	1	1	1
116	67	2	2	1	2	1	4	1	0	3	3	1	4	1	0	0	0	1	1	1	2	1	1	2	1	1	2	2	1	1	2	2	2	2	1	1	2	2	2	5	2	2	2	1	2	2	2	2	2
117	19	1	2	2	1	1	3	2	0	2	3	0	0	0	0	0	0	0	0	1	2	1	1	2	1	1	1	1	1	1	1	5	1	1	1	1	2	1	1	1	1	1	1	1	1	2	1	2	1
118	75	2	1	2	1	2	1	2	0	3	3	1	2	1	0	1	0	1	1	1	2	1	1	1	2	2	1	1	1	1	1	1	1	1	1	1	1	1	2	1	1	1	1	1	2	1	1	1	2
119	58	2	2	2	1	1	3	2	0	3	3	1	2	1	0	1	0	1	1	1	2	4	1	5	5	5	5	5	1	2	5	5	1	5	5	1	2	2	5	2	2	2	2	2	4	4	2	1	2
120	65	2	2	1	2	1	4	1	0	2	3	1	1	1	1	0	0	2	2	2	1	1	1	1	2	2	1	1	2	5	2	1	1	1	1	1	1	1	1	1	1	2	1	1	1	1	1	1	2
121	54	2	1	2	1	1	4	1	0	2	3	1	3	2	1	1	1	1	1	1	1	1	1	1	1	1	1	2	2	1	2	1	1	1	1	1	2	1	2	2	1	1	2	1	1	2	1	1	1
122	36	1	2	2	1	1	1	2	0	2	3	1	2	1	0	1	0	1	1	1	5	5	1	2	1	5	2	5	2	2	2	1	2	1	1	1	2	5	2	2	2	2	2	1	5	4	2	1	2
123	55	2	2	2	1	1	2	2	0	2	3	1	2	1	0	1	0	1	1	1	2	2	1	3	2	1	5	5	1	1	2	2	2	5	1	1	1	1	2	5	1	2	1	1	4	1	1	1	1
124	71	2	2	2	1	1	4	1	0	1	3	1	3	2	1	1	1	1	1	1	2	2	1	1	2	1	1	1	2	1	2	1	1	1	2	2	1	1	1	2	1	2	1	1	1	1	1	1	1
125	69	2	2	4	2	1	3	2	0	3	3	1	3	2	1	1	1	5	4	2	4	4	1	1	2	5	1	2	5	1	1	2	2	4	1	1	1	1	2	2	2	5	1	1	2	3	1	1	5
126	36	1	2	2	1	1	4	1	0	2	3	0	0	0	0	0	0	1	1	1	2	1	1	2	1	2	2	2	1	2	4	2	4	4	2	1	4	1	2	2	1	2	1	1	1	2	1	1	2
127	59	2	2	2	1	1	4	1	0	1	3	1	3	2	1	1	1	1	1	1	2	2	1	2	1	2	4	1	2	2	2	2	1	3	1	1	2	1	2	2	2	2	1	1	2	1	1	1	2
128	53	2	1	2	1	1	3	2	1	2	3	1	3	2	1	1	1	1	1	1	2	5	1	4	4	2	1	2	2	2	2	1	2	4	1	2	2	2	2	5	1	1	2	1	2	5	1	1	1
129	53	2	2	4	2	1	4	1	0	3	3	1	1	1	1	0	0	1	1	1	1	1	1	2	2	1	2	1	5	2	1	4	1	1	1	1	2	2	2	2	2	2	1	2	2	2	1	1	1
130	75	2	2	4	2	1	1	2	0	3	3	1	2	1	0	1	0	1	1	1	1	5	1	1	2	5	2	1	1	2	1	1	1	5	1	1	1	1	2	1	1	5	2	1	2	2	1	1	2
131	37	1	2	2	1	1	4	1	1	2	3	0	0	0	0	0	0	1	1	1	1	2	1	2	2	2	1	2	2	1	1	4	2	1	1	1	1	1	1	1	1	2	2	1	2	1	1	2	2
132	45	1	2	2	1	1	2	2	0	2	3	0	0	0	0	0	0	1	1	1	1	2	1	4	2	1	2	2	1	1	1	2	1	5	1	1	2	1	2	5	1	2	1	1	2	5	1	2	1
133	55	2	1	2	1	1	3	2	1	2	5	1	2	1	0	1	0	1	1	1	1	1	1	1	1	2	5	1	1	1	5	1	1	5	1	1	1	1	1	1	1	1	1	1	1	5	1	1	1
134	71	2	2	4	2	1	1	2	0	3	5	1	3	2	1	1	1	1	1	1	2	2	1	2	2	5	2	2	2	2	1	2	2	2	1	2	2	1	5	4	1	2	2	1	2	2	1	1	2
135	70	2	2	2	1	1	1	2	0	3	5	1	2	1	0	1	0	1	1	1	1	5	1	1	2	2	1	2	1	1	1	2	2	1	1	1	2	1	2	2	1	2	3	1	1	2	1	1	1
136	53	2	2	2	1	1	2	2	0	2	5	1	3	2	1	1	1	1	1	1	1	5	1	2	5	2	5	1	2	2	1	1	2	2	2	2	2	2	2	2	2	2	2	2	2	5	2	1	1
137	63	2	2	4	2	1	1	2	0	3	5	1	3	2	1	1	1	1	1	1	2	5	1	5	1	5	1	1	2	1	1	1	1	5	1	1	1	1	5	5	2	1	5	1	1	1	1	2	1
138	60	2	2	2	1	1	3	2	0	2	5	1	2	1	0	1	0	1	1	1	1	5	1	5	5	1	2	1	2	5	1	2	2	2	1	1	1	1	5	1	2	4	2	1	1	2	1	2	1
139	70	2	2	4	2	3	1	2	0	2	5	1	3	2	1	1	1	1	1	1	2	5	1	5	5	1	2	2	2	1	1	2	2	2	2	1	2	1	2	2	2	5	2	1	1	2	1	1	5
140	63	2	2	4	2	1	4	1	0	3	5	1	4	1	0	0	0	1	1	1	2	1	1	1	1	1	1	1	2	1	1	1	1	2	1	1	1	1	2	2	2	1	1	1	1	1	1	1	1
141	72	2	1	2	1	1	1	2	0	3	5	1	3	2	1	1	1	2	2	2	1	5	1	2	2	1	1	2	1	2	2	1	2	2	1	2	1	1	2	1	1	2	2	1	1	5	1	2	5
142	65	2	2	4	2	1	1	2	0	2	5	1	2	1	0	1	0	1	1	1	1	5	1	2	5	1	2	5	1	1	2	1	1	2	5	1	5	2	2	1	5	2	5	1	2	1	5	5	2
143	51	2	1	2	1	1	1	2	0	2	5	1	1	1	1	0	0	1	1	1	5	5	1	5	5	2	1	2	2	2	2	1	2	5	5	1	2	1	5	5	1	5	1	1	2	5	1	1	5
144	59	2	2	2	1	1	3	2	0	2	5	1	3	2	1	1	1	1	1	1	1	5	1	1	1	1	1	1	1	1	2	1	1	1	1	1	2	1	1	1	1	1	1	1	2	1	1	2	2
145	64	2	2	4	2	1	2	2	0	2	5	1	1	1	1	0	0	1	1	1	1	5	1	5	5	5	1	2	5	2	1	1	1	5	1	1	2	1	1	2	1	1	2	1	1	2	1	1	1
146	70	2	1	2	1	1	3	2	0	2	5	1	2	1	0	1	0	1	1	1	1	1	1	2	2	5	1	2	2	2	1	2	2	2	1	2	1	2	5	2	2	5	1	1	1	5	1	1	2
147	39	1	1	2	1	1	1	2	1	2	5	1	3	2	1	1	1	1	1	1	1	1	1	5	1	1	2	1	1	2	2	1	2	5	1	1	5	1	5	1	1	1	2	1	1	5	1	1	2
148	51	2	2	2	1	1	3	2	0	2	5	1	2	1	0	1	0	1	1	1	1	1	1	1	1	1	1	1	1	1	1	1	2	2	1	1	2	1	1	1	1	1	1	1	1	1	1	1	1
149	77	2	2	4	2	1	3	2	0	3	5	1	3	2	1	1	1	1	1	1	1	2	1	1	2	2	1	2	5	1	1	5	5	1	1	1	2	1	5	5	2	1	2	1	2	5	1	5	2
150	80	2	1	2	1	1	4	1	0	2	5	1	4	1	0	0	0	1	1	1	1	2	1	1	2	2	2	1	1	1	5	1	1	1	5	1	1	1	1	1	1	1	1	1	1	2	1	1	1
151	55	2	2	2	1	1	2	2	0	3	5	1	2	1	0	1	0	2	2	2	2	5	1	5	5	5	2	2	2	1	5	1	1	1	5	2	2	2	5	5	2	1	2	1	4	5	2	1	2
152	51	2	2	2	1	3	4	1	0	3	5	1	1	1	1	0	0	1	1	1	1	5	1	5	4	2	1	2	2	1	1	1	1	2	1	1	1	1	2	2	1	2	1	1	1	2	1	1	1
153	67	2	2	2	1	1	3	2	0	1	5	1	3	2	1	1	1	1	1	1	1	4	1	4	5	2	1	2	2	2	1	1	1	2	1	1	2	1	2	2	1	2	1	1	1	1	1	1	1
154	73	2	1	2	1	1	1	2	0	1	5	1	2	1	0	1	0	1	1	1	1	1	1	1	1	1	1	1	1	2	1	1	1	1	1	1	1	1	1	1	1	1	1	1	1	1	1	1	1
155	64	2	2	2	1	1	4	1	0	2	5	1	3	2	1	1	1	1	1	1	2	2	1	1	1	2	1	2	2	2	1	2	2	2	1	1	2	1	1	2	1	4	1	1	1	1	1	1	2
156	73	2	2	2	1	1	4	1	0	1	1	1	2	1	0	1	0	1	1	1	2	1	1	2	1	1	1	2	5	2	1	2	2	1	1	1	1	1	1	2	1	2	2	1	1	1	1	1	1
157	40	1	2	2	1	1	3	2	0	2	1	1	4	1	0	0	0	3	3	2	5	5	1	4	5	2	3	2	5	5	5	5	5	2	5	2	5	1	5	5	2	5	5	2	5	5	1	5	5
158	64	2	2	2	1	1	3	2	0	2	1	1	3	2	1	1	1	2	2	2	5	1	1	1	2	1	2	1	5	2	1	1	1	1	1	1	2	1	2	1	1	1	1	1	1	1	1	1	1
159	70	2	2	2	1	1	2	2	0	2	1	1	3	2	1	1	1	3	3	2	1	5	1	5	5	1	1	1	1	1	1	1	1	1	1	1	2	1	2	2	1	1	2	1	2	2	1	1	2
160	61	2	2	2	1	1	0	#NULL!	0	3	3	1	3	2	1	1	1	4	4	2	2	1	1	5	5	2	4	2	1	5	2	1	1	2	2	1	1	2	2	5	2	1	2	1	1	1	2	1	2
161	40	1	2	2	1	1	2	2	0	2	3	1	3	2	1	1	1	3	3	2	2	2	1	5	2	2	2	2	1	2	2	5	1	5	2	1	5	5	2	1	2	2	4	1	2	2	1	1	1
162	53	2	2	2	1	2	2	2	0	2	1	1	2	1	0	1	0	1	1	1	1	1	1	1	1	1	1	1	1	1	1	1	1	1	1	1	1	1	1	1	1	1	1	1	1	1	1	1	1
163	53	2	2	3	2	1	4	1	1	2	3	0	0	0	0	0	0	1	1	1	2	2	1	2	4	1	1	2	2	2	1	1	1	2	1	1	2	2	2	2	2	1	1	1	2	5	1	1	1
164	47	1	2	1	2	1	3	2	1	1	3	0	0	0	0	0	0	1	1	1	5	5	1	4	4	4	5	5	5	5	5	5	5	5	5	5	4	2	4	2	2	5	1	2	5	2	2	5	4
165	57	2	2	3	2	1	4	1	1	1	3	0	0	0	0	0	0	4	4	2	2	5	1	2	5	2	1	2	2	1	5	2	1	5	1	1	5	1	5	2	1	5	2	1	5	5	1	1	2
166	34	1	2	2	1	1	4	1	0	2	2	0	0	0	0	0	0	2	2	2	2	5	1	5	2	1	2	5	5	1	2	2	2	5	2	2	5	2	2	5	2	2	1	1	2	1	1	2	1
167	44	1	2	2	1	1	4	1	1	1	1	1	2	1	0	1	0	1	1	1	1	2	1	2	2	1	1	2	1	1	1	2	2	1	2	1	1	1	2	2	1	2	1	1	1	1	1	1	#NULL!
168	40	1	2	2	1	1	4	1	1	1	1	0	0	0	0	0	0	2	2	2	5	4	1	2	4	1	2	4	5	1	2	2	1	1	1	2	4	4	4	5	5	5	5	1	5	2	4	5	1
169	34	1	2	3	2	1	4	1	1	2	1	0	0	0	0	0	0	0	0	1	4	3	1	4	3	2	2	4	4	3	4	2	2	2	3	2	5	3	2	2	3	3	2	4	2	2	3	3	2
170	28	1	2	2	1	2	3	2	0	3	1	0	0	0	0	0	0	1	1	1	2	1	1	1	1	1	1	1	1	1	1	1	1	1	1	1	2	2	1	1	1	1	1	1	2	2	1	1	1
171	39	1	2	2	1	1	4	1	1	2	1	0	0	0	0	0	0	0	0	1	2	2	1	2	2	1	1	1	2	1	1	1	1	1	2	2	1	1	1	1	1	1	1	1	1	1	1	1	1
172	53	2	2	2	1	1	2	2	0	2	1	0	0	0	0	0	0	0	0	1	2	3	1	2	2	2	1	2	1	2	1	1	2	3	1	1	1	2	2	2	1	1	1	1	2	1	1	2	2
173	45	1	2	2	1	2	3	2	0	2	1	0	0	0	0	0	0	0	0	1	4	2	1	1	2	1	1	2	2	2	2	2	2	1	2	1	5	4	4	1	1	1	1	1	4	4	2	1	2
174	37	1	2	2	1	1	3	2	0	2	1	0	0	0	0	0	0	1	1	1	2	2	1	1	2	2	2	2	1	1	2	2	1	1	2	1	1	1	1	2	1	1	1	1	2	2	1	1	2
175	39	1	1	1	2	1	2	2	1	2	1	1	4	1	0	0	0	1	1	1	2	2	1	2	2	2	2	4	1	1	1	1	1	2	3	1	5	2	2	2	1	1	1	2	1	2	1	2	1
176	48	1	2	2	1	1	2	2	0	2	1	0	0	0	0	0	0	0	0	1	2	2	1	2	2	1	1	1	1	1	1	1	1	2	1	1	2	1	1	2	1	2	1	1	2	2	1	1	1
177	56	2	2	4	2	2	2	2	0	2	1	1	3	2	1	1	1	1	1	1	2	3	1	2	2	2	2	2	2	2	2	2	2	1	1	1	2	2	2	2	2	1	2	2	2	3	2	2	1
178	70	2	1	2	1	2	3	2	0	2	1	1	2	1	0	1	0	0	0	1	1	1	1	1	1	1	1	2	1	1	1	1	1	1	1	1	1	1	2	2	1	1	1	1	1	1	1	2	1
179	47	1	2	2	1	3	2	2	0	2	1	0	0	0	0	0	0	0	0	1	5	1	1	1	2	1	1	2	1	1	1	2	2	3	1	3	4	1	2	2	2	2	2	2	3	3	1	2	1
180	30	1	2	2	1	3	4	1	0	3	1	0	0	0	0	0	0	0	0	1	3	2	1	1	3	1	1	3	1	1	2	5	5	2	2	1	2	2	2	2	2	2	2	1	2	2	1	2	1
181	57	2	1	2	1	1	4	1	0	1	1	0	0	0	0	0	0	1	1	1	1	2	1	2	2	1	2	2	1	1	1	1	1	1	2	1	2	1	2	2	1	1	1	1	2	2	1	2	2
182	21	1	1	2	1	4	1	2	0	3	1	1	1	1	1	0	0	2	2	2	1	2	1	1	1	1	2	1	1	1	1	2	1	1	1	1	1	1	1	1	1	1	1	1	1	1	1	2	1
183	20	1	1	1	2	3	4	1	0	2	1	0	0	0	0	0	0	0	0	1	2	1	1	1	1	1	1	1	1	1	2	1	1	1	2	1	2	1	2	1	1	1	1	1	2	2	1	1	2
184	38	1	1	2	1	2	3	2	1	2	1	0	0	0	0	0	0	0	0	1	1	1	1	1	1	1	1	1	1	1	1	1	1	1	1	1	2	2	1	1	1	1	1	1	2	2	1	1	1
185	25	1	2	2	1	1	4	1	0	2	1	0	0	0	0	0	0	1	1	1	1	1	1	1	1	1	1	2	1	1	1	1	1	1	2	2	1	1	2	1	2	1	2	1	2	2	1	1	1
186	50	2	1	2	1	1	4	1	1	1	1	1	3	2	1	1	1	1	1	1	5	1	1	1	1	1	1	2	1	2	1	1	1	2	1	1	1	1	2	2	1	1	1	1	2	2	1	1	1
187	29	1	2	2	1	3	2	2	0	2	1	0	0	0	0	0	0	0	0	1	2	2	1	1	1	1	1	1	1	1	1	2	1	2	1	1	2	1	1	1	1	2	1	1	1	2	1	1	1
188	31	1	2	2	1	1	4	1	0	2	1	0	0	0	0	0	0	1	1	1	2	2	1	1	1	2	1	1	1	1	1	1	2	2	1	1	2	1	1	2	1	1	1	1	1	3	1	1	1
189	52	2	2	2	1	2	2	2	0	2	1	1	2	1	0	1	0	1	1	1	1	1	1	1	1	1	1	1	1	1	1	1	1	1	1	1	1	1	1	1	1	1	1	1	1	1	1	1	1
190	60	2	2	4	2	1	4	1	0	3	5	1	4	1	0	0	0	1	1	1	2	1	1	1	1	1	1	1	2	1	1	1	1	2	1	1	1	1	2	2	2	1	1	1	1	1	1	1	1
191	40	1	2	1	2	2	3	2	0	3	1	1	3	2	1	1	1	1	1	1	5	5	1	1	2	5	2	2	2	2	1	2	2	1	1	1	2	2	2	1	1	5	1	2	2	2	2	5	2
192	36	1	2	2	1	1	4	1	1	1	1	0	0	0	0	0	0	1	1	1	1	2	1	2	2	1	2	4	1	2	4	2	2	2	2	1	4	1	2	2	4	4	1	1	5	5	1	2	2
193	70	2	2	4	2	1	3	2	0	3	3	1	3	2	1	1	1	5	4	2	4	4	1	1	2	5	1	2	5	1	1	2	2	4	1	1	1	1	2	2	2	5	1	1	2	3	1	1	5
194	30	1	1	2	1	3	3	2	1	2	1	0	0	0	0	0	0	0	0	1	1	1	1	1	1	1	1	1	1	1	1	1	1	3	1	1	1	1	1	1	1	1	1	1	1	1	1	1	2
195	35	1	1	2	1	2	2	2	1	3	1	1	1	1	1	0	0	2	2	2	1	1	1	1	1	1	1	1	1	1	1	1	1	1	1	1	1	1	1	1	1	1	1	1	1	1	1	1	1
196	49	1	1	2	1	1	4	1	1	1	1	1	3	2	1	1	1	1	1	1	5	1	1	1	1	1	1	2	1	2	1	1	1	2	1	1	1	1	2	2	1	1	1	1	2	2	1	1	1
197	27	1	1	2	1	4	1	2	0	3	1	1	1	1	1	0	0	2	2	2	1	2	1	1	1	1	2	1	1	1	1	2	1	1	1	1	1	1	1	1	1	1	1	1	1	1	1	2	1
198	55	2	1	2	1	1	4	1	0	1	1	0	0	0	0	0	0	1	1	1	1	2	1	2	2	1	2	2	1	1	1	1	1	1	2	1	2	1	2	2	1	1	1	1	2	2	1	2	2
199	46	1	2	2	1	3	2	2	0	2	1	0	0	0	0	0	0	0	0	1	5	1	1	1	2	1	1	2	1	1	1	2	2	3	1	3	4	1	2	2	2	2	2	2	3	3	1	2	1
200	63	2	1	2	1	1	3	2	1	2	1	1	1	1	1	0	0	1	1	1	1	1	1	1	1	1	3	1	1	1	1	1	1	1	1	1	1	1	1	2	1	3	1	1	1	1	1	1	1
201	45	1	1	2	1	1	4	1	1	1	2	1	2	1	0	1	0	0	0	1	1	1	1	1	1	1	1	1	1	1	1	1	1	1	1	1	1	1	1	1	1	1	1	1	2	2	1	1	1
202	48	1	2	2	1	1	3	2	0	2	4	1	2	1	0	1	0	1	1	1	2	2	1	1	1	2	1	1	2	1	1	1	1	2	1	1	3	1	2	2	1	2	4	1	1	2	1	1	1
203	47	1	1	2	1	1	4	1	1	2	4	1	2	1	0	1	0	1	1	1	1	2	1	2	1	1	1	1	1	1	1	1	1	1	1	1	1	1	1	1	1	1	1	1	1	1	1	1	1
204	32	1	2	2	1	1	4	1	1	1	1	0	0	0	0	0	0	1	1	1	1	1	1	1	1	1	1	1	1	1	1	1	1	1	1	1	1	2	1	1	2	2	1	1	1	1	1	1	1
205	30	1	2	2	1	1	4	1	0	3	4	0	0	0	0	0	0	1	1	1	2	1	1	2	3	1	1	4	1	1	1	2	2	1	1	2	5	1	4	4	1	1	1	1	5	5	1	3	3
206	55	2	2	1	2	1	2	2	0	3	4	1	2	1	0	1	0	1	1	1	2	1	1	1	2	2	2	2	1	1	2	2	2	1	2	1	2	1	2	2	1	2	1	1	2	1	1	1	1
207	51	2	2	2	1	1	2	2	0	2	4	1	2	1	0	1	0	1	1	1	2	2	1	2	2	3	1	2	2	3	1	2	1	1	1	1	5	4	4	2	2	2	4	1	2	2	2	1	1
208	58	2	1	2	1	1	2	2	1	2	4	1	3	2	1	1	1	1	1	1	1	4	1	1	1	2	1	1	1	1	1	1	1	1	2	1	5	5	5	3	5	2	5	3	4	5	5	5	1
209	45	1	2	2	1	1	4	1	1	2	4	0	0	0	0	0	0	1	1	1	3	1	1	1	2	2	1	2	4	1	4	4	3	1	3	1	1	1	1	5	1	5	1	1	3	1	1	1	1
210	37	1	2	2	1	1	3	2	0	2	4	1	2	1	0	1	0	0	0	1	2	2	1	1	1	2	5	5	1	1	1	5	1	1	1	2	5	2	5	5	2	2	1	1	2	1	2	4	1
211	27	1	1	2	1	1	4	1	1	1	2	0	0	0	0	0	0	2	2	2	4	2	1	3	1	1	1	4	2	1	1	1	2	1	1	1	2	1	2	3	1	1	1	1	2	2	1	1	1
212	56	2	1	2	1	1	4	1	1	1	4	1	3	2	1	1	1	1	1	1	1	1	1	1	1	1	1	1	1	1	1	1	1	1	1	1	1	1	1	1	1	1	1	1	1	1	1	1	1
213	57	2	2	2	1	1	2	2	0	2	4	1	1	1	1	0	0	0	0	1	1	2	1	2	1	2	2	1	2	2	1	1	1	3	2	1	2	1	1	1	1	1	1	1	5	1	1	1	1
214	57	2	1	2	1	1	1	2	1	2	4	1	3	2	1	1	1	1	1	1	1	2	1	2	1	1	1	2	1	1	1	1	2	2	1	1	1	1	5	1	1	1	1	1	1	2	1	1	1
215	52	2	2	1	2	1	2	2	0	3	4	1	2	1	0	1	0	0	0	1	2	2	1	1	1	1	2	5	1	2	2	2	2	1	2	1	2	2	5	5	2	1	2	2	4	2	1	2	2
216	31	1	2	1	2	1	4	1	0	2	4	1	4	1	0	0	0	0	0	1	1	2	1	2	2	1	1	1	2	1	1	1	1	2	1	1	1	1	1	1	1	2	1	1	1	1	1	1	1
217	53	2	2	2	1	1	3	2	0	3	4	1	3	2	1	1	1	1	1	1	2	2	1	1	1	1	2	2	1	4	2	2	5	5	1	2	2	2	1	2	1	2	4	1	4	4	1	1	2
218	58	2	2	2	1	1	3	2	0	3	4	0	0	0	0	0	0	0	0	1	1	2	1	1	1	5	1	2	1	1	1	1	1	5	1	1	2	1	1	1	1	1	1	1	1	4	1	1	1
219	54	2	1	2	1	1	1	2	0	3	4	1	3	2	1	1	1	1	1	1	2	1	1	1	2	2	1	2	2	2	1	1	5	2	1	1	2	1	1	1	1	2	1	1	1	1	1	1	1
220	35	1	2	2	1	1	4	1	1	1	1	0	0	0	0	0	0	1	1	1	1	2	1	2	2	1	2	4	1	2	4	2	2	2	2	1	4	1	2	2	4	4	1	1	5	5	1	2	2
221	40	1	2	2	1	1	3	2	0	2	3	0	0	0	0	0	0	0	0	1	1	3	1	3	5	2	2	2	3	1	2	5	1	1	2	1	2	1	4	2	1	2	1	2	2	3	1	1	1
222	29	1	2	2	1	1	4	1	0	2	3	0	0	0	0	0	0	1	1	1	0	1	1	1	1	1	1	1	2	1	1	1	1	1	1	1	1	2	1	1	1	1	1	1	1	1	1	1	1
223	45	1	2	2	1	1	3	2	0	2	3	1	2	1	0	1	0	1	1	1	2	2	1	2	1	2	5	1	2	1	2	1	1	2	1	2	1	1	3	1	1	1	5	1	2	5	1	1	1
224	39	1	2	2	1	1	2	2	0	3	3	0	0	0	0	0	0	0	0	1	3	2	1	1	2	2	1	2	1	1	2	2	2	3	2	2	5	1	1	5	2	1	2	3	3	3	1	2	3
225	18	1	2	2	1	1	3	2	0	2	2	0	0	0	0	0	0	1	1	1	2	4	1	1	1	1	1	2	1	2	1	1	2	1	1	1	2	2	4	1	2	4	4	1	4	2	1	1	1
226	38	1	2	2	1	1	4	1	1	1	1	0	0	0	0	0	0	2	2	2	4	2	1	2	2	1	2	2	1	1	2	2	1	1	2	1	2	1	2	1	1	2	1	1	1	2	1	1	1
227	41	1	2	2	1	2	4	1	1	1	2	1	4	1	0	0	0	1	1	1	2	4	1	5	4	1	1	4	2	1	2	2	2	2	2	2	4	2	2	4	1	2	1	1	4	2	1	1	1
228	46	1	2	2	1	1	4	1	1	1	2	0	0	0	0	0	0	1	1	1	2	3	1	5	4	2	2	2	1	1	1	1	1	1	1	1	1	1	2	2	1	2	2	1	1	2	1	1	1
229	39	1	2	2	1	3	4	1	1	1	1	0	0	0	0	0	0	1	1	1	1	1	1	2	2	1	1	1	1	1	2	2	1	2	2	2	2	1	1	1	2	5	4	1	2	1	1	1	1
230	25	1	2	1	2	3	4	1	1	1	1	0	0	0	0	0	0	1	1	1	1	2	1	2	2	1	1	2	1	1	1	1	1	1	2	1	2	2	2	2	2	2	1	1	3	3	2	2	2
231	46	1	2	2	1	1	3	2	0	2	3	1	4	1	0	0	0	1	1	1	3	3	1	2	2	2	2	2	1	2	1	2	2	2	1	1	1	1	1	1	1	2	1	1	1	2	1	1	1
232	20	1	2	1	2	1	3	2	1	2	4	0	0	0	0	0	0	0	0	1	1	1	1	5	1	1	1	2	1	1	1	2	1	2	1	1	2	1	2	1	2	2	2	1	1	1	1	2	1
233	30	1	2	2	1	1	4	1	0	2	3	0	0	0	0	0	0	2	2	2	2	2	1	1	2	1	2	1	2	1	1	1	1	1	1	2	2	2	5	1	2	3	1	1	1	2	1	1	1
234	44	1	2	1	2	1	3	2	1	3	3	0	0	0	0	0	0	0	0	1	1	1	1	2	2	1	1	1	1	1	1	1	2	2	1	1	3	2	2	2	2	2	2	1	1	3	1	2	1
235	38	1	2	2	1	1	3	2	0	2	3	0	0	0	0	0	0	0	0	1	1	1	1	1	1	2	2	2	1	1	1	1	1	5	2	1	1	2	1	2	1	1	2	1	1	1	1	1	1
236	66	2	2	2	1	1	3	2	0	1	2	1	3	2	1	1	1	0	0	1	1	5	1	5	2	2	2	1	3	2	2	2	2	1	2	2	4	2	2	5	2	5	2	1	2	4	1	2	1
237	70	2	1	2	1	1	4	1	0	1	2	0	0	0	0	0	0	0	0	1	1	1	1	1	1	1	1	1	1	1	1	1	1	1	1	1	1	1	1	1	1	1	1	1	1	1	1	1	1
238	60	2	2	2	1	1	2	2	0	2	4	1	4	1	0	0	0	1	1	1	1	1	1	1	1	1	1	1	1	1	1	1	2	2	1	1	1	1	1	1	1	1	1	1	1	2	1	1	1
239	59	2	2	1	2	1	1	2	0	2	2	0	0	0	0	0	0	0	0	1	1	1	1	1	1	1	1	1	1	1	1	1	2	2	1	1	1	1	1	1	1	1	1	1	1	2	1	1	1
240	39	1	2	2	1	1	4	1	0	1	2	0	0	0	0	0	0	0	0	1	1	1	1	1	1	1	2	2	2	1	1	1	1	1	1	1	2	1	2	1	1	2	2	1	1	2	1	1	1
241	31	1	2	2	1	1	3	2	0	2	4	1	4	1	0	0	0	1	1	1	2	4	1	2	5	1	1	2	1	2	1	1	1	1	1	2	5	2	2	1	3	2	1	1	3	1	1	4	1
242	75	2	2	2	1	1	1	2	0	2	3	1	3	2	1	1	1	1	1	1	3	3	1	1	3	3	1	2	1	1	1	1	1	1	1	1	2	1	3	3	1	2	1	3	1	3	1	1	1
243	28	1	1	2	1	1	4	1	1	2	2	0	0	0	0	0	0	1	1	1	2	4	1	2	5	1	1	2	1	2	1	1	1	1	1	2	5	2	2	1	4	2	1	1	3	1	1	4	1
244	50	2	2	2	1	1	3	2	1	1	4	0	0	0	0	0	0	1	1	1	1	2	1	2	1	4	1	1	2	4	2	1	1	1	2	1	2	2	2	2	2	2	2	1	2	4	1	4	2
245	24	1	2	2	1	1	3	2	0	2	4	0	0	0	0	0	0	1	1	1	2	2	1	1	2	2	2	2	1	1	2	2	2	1	2	1	4	2	2	2	2	2	4	2	2	2	1	2	2
246	55	2	2	2	1	1	1	2	0	2	4	0	0	0	0	0	0	2	2	2	2	2	1	2	4	2	2	1	2	4	2	2	2	2	2	1	2	2	1	1	1	2	2	1	2	2	1	1	2
247	61	2	2	2	1	3	2	2	0	2	2	1	4	1	0	0	0	1	1	1	1	3	1	1	1	1	1	1	1	1	1	1	2	2	1	1	1	1	1	1	1	1	1	1	1	1	1	1	2
248	41	1	2	2	1	1	2	2	0	2	2	0	0	0	0	0	0	1	1	1	1	1	1	1	1	1	1	1	1	1	1	1	2	2	1	1	1	1	1	1	1	1	1	1	2	2	1	1	1
249	40	1	2	2	1	1	3	2	0	1	2	0	0	0	0	0	0	1	1	1	1	1	1	1	2	1	2	1	1	2	1	2	1	2	1	2	2	2	1	2	1	2	1	1	1	1	1	1	2
250	55	2	2	2	1	1	3	2	0	2	2	1	3	2	1	1	1	1	1	1	2	1	1	1	1	1	2	1	1	2	1	1	1	1	1	2	2	1	1	1	1	2	1	1	1	1	1	1	1
251	56	2	2	2	1	1	3	2	0	2	2	0	0	0	0	0	0	1	1	1	2	1	1	1	1	1	1	1	1	1	1	1	1	1	2	2	1	1	1	1	1	1	1	1	1	1	1	1	1
252	55	2	2	2	1	3	3	2	0	2	2	1	1	1	1	0	0	1	1	1	2	2	1	2	2	2	2	1	1	1	1	1	2	1	1	1	2	2	2	2	2	2	2	2	2	3	2	1	1
253	28	1	1	2	1	1	4	1	1	2	2	1	1	1	1	0	0	1	1	1	1	2	1	1	1	1	1	1	2	1	1	1	2	1	1	1	1	1	1	2	1	1	1	1	2	1	1	1	1
254	60	2	2	2	1	3	2	2	0	2	2	1	4	1	0	0	0	1	1	1	1	3	1	1	1	1	1	1	1	1	1	1	1	2	1	2	2	1	2	1	2	2	1	1	2	1	1	1	1
255	36	1	2	2	1	1	2	2	0	2	2	0	0	0	0	0	0	1	1	1	1	2	1	2	1	1	2	2	1	1	1	1	1	2	1	1	5	2	2	3	2	5	1	1	3	3	1	1	1
256	26	1	2	2	1	1	3	2	0	1	2	1	1	1	1	0	0	1	1	1	2	2	1	1	1	1	1	1	1	1	1	1	2	2	2	2	3	1	2	2	1	1	1	2	2	2	2	1	1
257	47	1	2	2	1	1	2	2	0	2	2	0	0	0	0	0	0	3	3	2	5	5	1	2	2	2	2	3	2	2	2	2	2	2	2	2	5	4	4	4	2	2	2	1	3	3	2	2	2
258	45	1	1	2	1	1	4	1	1	2	2	1	3	2	1	1	1	1	1	1	1	2	1	1	1	2	2	2	1	1	1	1	1	1	1	1	1	2	1	2	1	1	2	1	1	1	1	1	1
259	62	2	1	2	1	3	2	2	0	2	2	1	1	1	1	0	0	1	1	1	1	2	1	1	1	2	2	2	1	1	1	1	1	1	1	1	2	1	2	2	1	1	2	1	1	1	1	1	1
260	66	2	2	2	1	3	3	2	0	2	2	1	3	2	1	1	1	1	1	1	1	2	1	2	2	2	1	2	1	1	1	1	2	2	1	1	2	1	2	1	1	1	2	1	1	1	1	1	2
261	46	1	2	2	1	1	3	2	0	2	2	1	3	2	1	1	1	1	1	1	1	1	1	1	1	1	1	1	1	1	1	1	1	1	2	2	2	1	1	1	1	1	1	1	1	1	1	1	1
262	32	1	2	2	1	1	4	1	0	2	3	0	0	0	0	0	0	1	1	1	3	3	1	3	3	2	3	2	2	2	2	2	3	1	2	2	4	4	4	5	2	1	2	1	3	3	2	2	1
263	45	1	1	2	1	1	4	1	1	1	3	1	1	1	1	0	0	1	1	1	2	4	1	4	4	2	3	1	3	3	2	2	2	1	2	1	1	2	3	1	1	1	1	1	2	1	1	1	1
264	67	2	2	4	2	2	2	2	0	3	3	1	3	2	1	1	1	1	1	1	1	1	1	1	2	2	2	2	2	1	2	1	1	2	1	1	2	1	1	1	1	2	2	1	1	1	1	5	2
265	54	2	2	2	1	1	1	2	0	3	3	1	4	1	0	0	0	2	2	2	2	5	1	2	2	2	2	4	2	5	2	2	2	5	2	2	2	2	4	2	1	3	2	1	5	1	2	1	1
266	48	1	1	2	1	1	4	1	1	1	2	1	2	1	0	1	0	1	1	1	1	1	1	1	1	1	1	1	1	1	1	1	1	1	2	1	1	1	1	1	1	1	1	1	2	1	1	1	1
267	59	2	2	2	1	1	3	2	0	1	2	1	3	2	1	1	1	1	1	1	1	5	1	4	4	1	1	1	1	2	1	1	2	2	1	1	2	1	1	4	1	1	1	1	1	2	1	1	1
268	68	2	1	2	1	1	3	2	0	2	2	1	4	1	0	0	0	1	1	1	2	2	1	1	1	2	2	2	2	2	2	2	2	3	2	2	3	1	2	1	1	2	2	1	3	3	1	3	2
269	59	2	2	2	1	3	2	2	0	2	2	0	0	0	0	0	0	0	0	1	1	2	1	1	1	3	1	2	3	1	1	1	1	1	1	1	2	1	2	2	1	2	2	1	1	1	1	2	2
270	63	2	2	2	1	3	2	2	1	2	2	1	3	2	1	1	1	3	3	2	2	2	1	1	1	2	1	1	2	2	2	1	2	1	2	1	1	1	2	1	2	2	2	2	2	2	2	1	1
271	31	1	1	1	2	3	4	1	1	2	2	0	0	0	0	0	0	1	1	1	1	1	1	1	1	1	1	2	2	2	1	1	1	1	1	1	1	1	2	1	1	1	1	1	1	2	1	1	1
272	33	1	2	2	1	1	4	1	1	1	2	0	0	0	0	0	0	0	0	1	2	2	1	1	4	1	1	3	1	1	2	2	2	1	1	1	2	1	1	2	1	5	2	1	1	2	1	1	2
273	25	1	2	2	1	1	2	2	0	2	2	1	2	1	0	1	0	0	0	1	2	1	1	1	2	2	2	2	2	2	2	1	1	1	1	1	1	1	1	1	1	1	1	1	1	1	1	1	1
274	50	2	2	1	2	3	1	2	0	3	2	0	0	0	0	0	0	0	0	1	2	2	1	2	2	1	1	2	2	1	1	1	1	2	1	2	2	1	2	1	1	1	2	2	2	2	1	1	1
275	45	1	2	2	1	1	2	2	0	3	2	1	3	2	1	1	1	2	2	2	2	2	1	1	1	1	2	2	2	1	1	1	2	1	1	1	2	2	2	2	2	2	1	1	2	2	2	2	1
276	45	1	2	2	1	1	3	2	0	2	3	1	1	1	1	0	0	1	1	1	1	1	1	1	1	1	1	1	1	1	1	1	1	1	1	1	1	1	1	1	1	1	1	1	1	1	1	1	1
277	62	2	1	2	1	1	2	2	1	2	4	1	2	1	0	1	0	3	3	2	1	1	1	2	1	5	2	1	1	1	2	1	1	1	1	1	1	1	1	2	1	1	1	1	1	1	1	1	1
278	57	2	2	2	1	1	4	1	1	3	3	1	3	2	1	1	1	1	1	1	1	5	1	2	5	1	2	2	2	2	2	1	2	1	2	1	2	2	2	2	1	2	2	1	4	1	1	1	1
279	56	2	2	4	2	1	4	1	1	2	1	1	2	1	0	1	0	2	2	2	2	5	1	2	5	4	1	2	1	1	1	1	3	2	1	1	2	5	5	5	1	4	1	1	2	5	1	1	1
280	53	2	2	3	2	2	3	2	1	1	1	1	2	1	0	1	0	1	1	1	2	5	1	5	5	5	5	5	5	2	2	2	2	5	2	2	5	5	5	5	5	5	5	5	5	5	5	1	1
281	38	1	1	2	1	1	4	1	1	1	2	0	0	0	0	0	0	1	1	1	1	2	1	1	2	3	1	2	1	1	2	1	1	1	1	1	4	2	2	4	2	4	1	1	2	1	1	1	1
282	40	1	2	2	1	1	3	2	0	1	2	0	0	0	0	0	0	1	1	1	1	1	1	1	1	2	1	1	1	1	1	1	1	1	1	1	2	1	5	1	1	2	1	1	1	1	1	2	2
283	18	1	2	1	2	1	4	1	0	1	2	0	0	0	0	0	0	0	0	1	1	2	1	1	2	2	1	1	1	1	1	1	1	2	1	1	2	1	2	2	1	2	1	1	1	2	1	2	2
284	70	2	2	1	2	3	2	2	1	3	2	1	3	2	1	1	1	1	1	1	2	2	2	2	2	1	1	2	2	1	1	2	2	5	1	1	1	5	5	5	1	2	1	1	1	1	1	1	1
285	55	2	2	2	1	1	3	2	0	2	2	1	3	2	1	1	1	1	1	1	2	4	1	1	2	2	1	1	4	1	1	2	4	4	1	1	1	1	1	1	1	4	1	1	1	1	1	1	1
286	31	1	2	2	1	1	3	2	0	2	2	0	0	0	0	0	0	2	2	2	1	2	1	1	1	1	1	2	1	1	1	1	1	1	1	1	5	1	5	2	1	2	1	1	1	2	1	1	2
287	54	2	2	2	1	1	4	1	1	1	2	0	0	0	0	0	0	1	1	1	1	1	1	5	5	1	1	1	1	1	1	1	1	1	1	1	1	1	1	1	1	2	1	1	2	1	1	1	1
288	66	2	1	2	1	3	1	2	0	2	2	1	1	1	1	0	0	1	1	1	1	1	1	1	1	1	1	1	1	5	1	1	1	2	1	1	3	1	1	1	1	2	1	1	4	5	1	1	2
289	60	2	1	4	2	3	2	2	1	1	2	1	1	1	1	0	0	1	1	1	1	5	1	3	5	1	2	3	4	1	2	1	1	1	1	2	3	1	1	5	1	3	1	1	1	4	1	2	3
290	53	2	2	4	2	3	1	2	0	3	2	1	1	1	1	0	0	1	1	1	1	1	1	1	5	2	2	2	1	1	1	2	1	1	1	1	5	2	1	1	1	1	1	1	1	1	1	5	1
291	55	2	2	2	1	3	4	1	0	2	2	1	1	1	1	0	0	2	2	2	1	5	1	5	5	4	1	2	5	4	2	1	1	4	1	1	4	5	5	1	5	5	1	1	5	1	1	2	2
292	70	2	2	4	2	1	1	2	0	2	2	1	1	1	1	0	0	2	2	2	2	1	1	1	5	2	2	1	1	5	2	2	1	5	5	2	5	1	5	5	1	5	1	2	2	5	2	1	2
293	68	2	1	2	1	1	4	1	0	2	2	1	1	1	1	0	0	1	1	1	3	1	1	1	1	2	1	2	2	3	1	1	1	2	1	1	2	1	3	5	1	2	1	1	1	2	1	1	1
294	63	2	1	2	1	1	3	2	1	2	1	1	1	1	1	0	0	1	1	1	1	1	1	1	1	1	3	1	1	1	1	1	1	1	1	1	1	1	1	2	1	3	1	1	1	1	1	1	1
295	39	1	2	2	1	3	4	1	1	1	1	0	0	0	0	0	0	1	1	1	1	1	1	2	2	1	1	1	1	1	2	2	1	2	2	2	2	1	1	1	2	5	4	1	2	1	1	1	1
296	25	1	2	1	2	3	4	1	1	1	1	0	0	0	0	0	0	1	1	1	1	2	1	2	2	1	1	2	1	1	1	1	1	1	2	1	2	2	2	2	2	2	1	1	3	3	2	2	2
297	38	1	2	2	1	1	4	1	1	1	1	0	0	0	0	0	0	2	2	2	4	2	1	2	2	1	2	2	1	1	2	2	1	1	2	1	2	1	2	1	1	2	1	1	1	2	1	1	1
298	35	1	2	2	1	1	4	1	1	1	1	0	0	0	0	0	0	1	1	1	1	2	1	2	2	1	2	4	1	2	4	2	2	2	2	1	4	1	2	2	4	4	1	1	5	5	1	2	2
299	30	1	1	2	1	1	3	2	0	2	1	1	3	2	1	1	1	2	2	2	1	2	1	2	2	1	2	4	1	2	4	2	2	2	2	1	4	1	2	2	4	4	1	1	5	5	1	2	2
300	55	2	2	2	1	1	3	2	1	2	1	1	3	2	1	1	1	2	2	2	1	1	1	1	1	1	1	1	1	1	1	1	1	1	1	1	1	1	1	1	1	1	1	1	1	1	1	1	1
301	34	1	2	2	1	3	4	1	1	1	2	1	1	1	1	0	0	1	1	1	1	5	1	5	5	1	1	5	1	1	1	1	1	5	1	1	5	5	5	5	5	5	1	5	5	5	5	1	1
302	52	2	1	2	1	1	3	2	1	2	3	1	4	1	0	0	0	0	0	1	2	2	1	2	2	3	1	2	2	1	1	1	1	1	2	2	5	1	1	1	2	1	2	1	2	2	1	1	1
303	38	1	2	2	1	1	2	2	0	2	3	1	4	1	0	0	0	1	1	1	2	1	1	1	1	2	2	2	1	1	1	1	2	2	1	1	1	2	2	2	1	1	1	1	1	2	1	1	1
304	42	1	2	2	1	1	4	1	0	1	3	1	4	1	0	0	0	0	0	1	1	1	1	1	1	1	1	1	1	1	1	1	2	1	1	1	1	1	1	1	1	1	1	1	1	1	1	1	1
305	61	2	1	2	1	1	2	2	0	3	3	1	2	1	0	1	0	1	1	1	2	5	1	5	1	1	1	2	1	2	1	1	1	5	1	1	2	1	1	2	1	5	1	1	1	5	1	5	5
306	42	1	2	2	1	1	2	2	0	2	3	0	0	0	0	0	0	1	1	1	3	2	1	3	3	1	2	2	1	1	2	2	2	2	1	1	5	1	5	2	1	2	1	2	2	2	1	1	1
307	31	1	1	1	2	1	4	1	1	1	3	0	0	0	0	0	0	0	0	1	1	1	1	1	1	1	1	1	1	1	1	1	1	1	1	1	1	1	1	1	1	1	1	1	1	1	1	1	1
308	20	1	1	1	2	3	1	2	0	1	1	0	0	0	0	0	0	1	1	1	1	1	1	1	1	1	1	1	1	1	1	2	2	1	1	1	1	1	1	1	1	1	1	1	1	1	1	1	1
309	70	2	1	2	1	1	2	2	0	2	3	1	3	2	1	1	1	1	1	1	2	2	1	1	2	1	1	1	1	1	1	2	1	2	1	1	2	1	1	1	1	1	1	1	1	1	1	1	1
310	75	2	1	2	1	1	1	2	0	3	3	1	2	1	0	1	0	2	2	2	2	5	1	2	1	1	2	1	2	1	5	5	2	5	2	5	5	1	5	5	1	5	1	1	1	1	1	5	1
311	60	2	2	2	1	1	1	2	0	3	3	1	1	1	1	0	0	1	1	1	1	5	1	5	1	5	2	2	5	1	2	5	5	5	1	1	2	1	2	5	1	2	1	1	1	2	1	2	2
312	45	1	1	2	1	1	1	2	1	2	3	1	3	2	1	1	1	3	3	2	2	2	1	2	2	1	2	2	5	2	5	2	2	5	2	2	1	1	5	5	1	1	1	1	1	1	1	1	1
313	50	2	2	2	1	1	2	2	0	3	3	1	4	1	0	0	0	1	1	1	1	2	1	1	2	5	1	2	1	2	2	1	1	1	2	2	2	1	1	2	1	2	2	1	1	1	2	2	1
314	62	2	2	2	1	3	4	1	0	2	3	1	3	2	1	1	1	1	1	1	1	4	1	2	5	1	1	1	1	1	1	1	1	1	1	1	1	1	1	2	1	1	1	1	1	2	1	1	1
315	39	1	2	2	1	2	3	2	0	3	3	0	0	0	0	0	0	0	0	1	2	2	1	1	2	2	2	2	1	1	1	2	1	3	1	1	2	1	1	2	1	2	2	1	1	1	1	1	1
316	42	1	1	2	1	1	3	2	1	2	3	1	2	1	0	0	0	1	1	1	2	2	1	2	2	2	1	2	1	1	1	1	1	1	1	2	2	2	2	2	2	2	1	1	2	1	1	1	1
317	48	1	2	4	2	1	2	2	0	2	3	1	2	1	0	1	0	3	3	2	2	2	1	1	2	4	5	2	2	1	2	1	1	5	2	2	5	5	5	5	5	2	2	1	5	2	2	5	1
318	39	1	2	2	1	1	4	1	1	1	1	0	0	0	0	0	0	2	2	2	4	2	1	2	2	1	2	2	1	1	2	2	1	1	2	1	2	1	2	1	1	2	1	1	1	2	1	1	1
319	36	1	2	2	1	3	4	1	1	1	2	1	1	1	1	0	0	1	1	1	1	5	1	5	5	1	1	5	1	1	1	1	1	5	1	1	5	5	5	5	5	5	1	5	5	5	5	1	1
320	47	1	1	2	1	1	1	2	1	2	3	1	3	2	1	1	1	3	3	2	2	2	1	2	2	1	2	2	5	2	5	2	2	5	2	2	1	1	5	5	1	1	1	1	1	1	1	1	1
321	35	1	2	2	1	1	4	1	0	2	1	0	0	0	0	0	0	1	1	1	1	1	1	1	1	1	1	1	1	1	1	1	1	1	1	1	1	1	1	1	1	1	1	1	1	1	1	1	1
322	40	1	2	2	1	2	3	2	0	3	3	1	3	2	0	0	0	0	0	1	2	2	1	1	2	2	2	2	1	1	1	2	1	3	1	1	2	1	1	2	1	2	2	1	1	1	1	1	1
323	39	1	2	2	1	1	4	1	1	1	1	0	0	0	0	0	0	2	2	2	4	2	1	2	2	1	2	2	1	1	2	2	1	1	2	1	2	1	2	1	1	2	1	1	1	2	1	1	1
324	39	1	1	2	1	1	1	2	1	2	5	1	3	2	1	1	1	1	1	1	1	1	1	5	1	1	2	1	1	2	2	1	2	5	1	1	5	1	5	1	1	1	2	1	1	5	1	1	2
325	41	1	2	1	2	2	3	2	0	3	1	1	3	2	1	1	1	1	1	1	5	5	1	1	2	5	2	2	2	2	1	2	2	1	1	1	2	2	2	1	1	5	1	2	2	2	2	5	2
326	56	2	2	2	1	3	3	2	0	2	2	1	1	1	1	0	0	1	1	1	2	2	1	2	2	2	2	1	1	1	1	1	2	1	1	1	2	2	2	2	2	2	2	2	2	3	2	1	1
327	29	1	1	2	1	1	4	1	1	2	2	1	1	1	1	0	0	1	1	1	1	2	1	1	1	1	1	1	2	1	1	1	2	1	1	1	1	1	1	2	1	1	1	1	2	1	1	1	1
328	61	2	2	2	1	3	2	2	0	2	2	1	4	1	0	0	0	1	1	1	1	3	1	1	1	1	1	1	1	1	1	1	1	2	1	2	2	1	2	1	2	2	1	1	2	1	1	1	1
329	39	1	1	2	1	2	3	2	1	2	1	0	0	0	0	0	0	0	0	1	1	1	1	1	1	1	1	1	1	1	1	1	1	1	1	1	2	2	1	1	1	1	1	1	2	2	1	1	1
330	26	1	2	2	1	1	4	1	0	2	1	0	0	0	0	0	0	1	1	1	1	1	1	1	1	1	1	2	1	1	1	1	1	1	2	2	1	1	2	1	2	1	2	1	2	2	1	1	1
331	51	2	1	2	1	1	4	1	1	1	1	1	3	2	1	1	1	1	1	1	5	1	1	1	1	1	1	2	1	2	1	1	1	2	1	1	1	1	2	2	1	1	1	1	2	2	1	1	1
332	30	1	2	2	1	3	2	2	0	2	1	0	0	0	0	0	0	0	0	1	2	2	1	1	1	1	1	1	1	1	1	2	1	2	1	1	2	1	1	1	1	2	1	1	1	2	1	1	1
333	32	1	2	2	1	1	4	1	0	2	1	0	0	0	0	0	0	1	1	1	2	2	1	1	1	2	1	1	1	1	1	1	2	2	1	1	2	1	1	2	1	1	1	1	1	3	1	1	1
334	53	2	2	2	1	2	2	2	0	2	1	1	2	1	0	1	0	1	1	1	1	1	1	1	1	1	1	1	1	1	1	1	1	1	1	1	1	1	1	1	1	1	1	1	1	1	1	1	1
335	42	1	2	2	1	1	4	1	0	2	1	0	0	0	0	0	0	1	1	1	1	1	1	1	1	1	1	1	1	1	1	1	1	1	1	1	1	1	1	1	1	1	1	1	1	1	1	1	1
336	57	2	2	4	2	1	4	1	1	2	1	1	2	1	0	1	0	2	2	2	2	5	1	2	5	4	1	2	1	1	1	1	3	2	1	1	2	5	5	5	1	4	1	1	2	5	1	1	1
337	58	2	1	2	1	3	4	1	1	1	1	1	3	2	1	1	1	1	1	1	1	3	1	2	1	1	1	1	1	1	1	1	1	1	1	1	1	1	2	1	1	1	1	1	2	1	1	1	1
338	54	2	2	3	2	2	3	2	1	1	1	1	2	1	0	1	0	1	1	1	2	5	1	5	5	5	5	5	5	2	2	2	2	5	2	2	5	5	5	5	5	5	5	5	5	5	5	1	1
339	57	2	1	2	1	3	4	1	1	1	1	1	3	2	1	1	1	1	1	1	1	3	1	2	1	1	1	1	1	1	1	1	1	1	1	1	1	1	2	1	1	1	1	1	2	1	1	1	1
340	52	2	2	3	2	2	4	1	1	2	1	1	2	1	0	1	0	1	1	1	2	4	1	4	5	5	4	5	5	1	2	2	1	5	2	2	5	5	5	5	5	5	5	5	5	4	5	1	1
341	68	2	2	2	1	1	3	2	0	3	3	1	3	2	1	1	1	3	3	2	5	5	1	2	1	2	1	2	5	1	1	2	1	5	1	1	2	1	1	2	1	2	1	1	1	1	1	1	1
342	42	1	2	2	1	1	4	1	0	2	3	0	0	0	0	0	0	0	0	1	5	5	1	2	2	1	2	5	5	2	2	2	1	1	2	2	5	5	2	1	2	2	2	1	2	1	1	1	2
343	38	1	2	3	2	1	2	2	0	3	3	1	4	1	0	0	0	2	2	2	3	5	1	1	5	1	5	5	5	4	2	5	5	5	5	2	5	5	5	5	5	5	5	1	5	5	5	1	2
344	53	2	1	2	1	1	3	2	1	2	3	0	0	0	0	0	0	0	0	1	1	1	1	1	1	1	1	1	1	1	1	1	1	1	1	1	1	1	1	1	1	1	1	1	1	2	1	1	1
345	21	1	2	1	2	1	3	2	0	3	3	0	0	0	0	0	0	2	2	2	2	2	1	1	2	1	1	2	5	2	1	5	2	1	1	2	1	2	5	1	1	2	2	1	2	1	1	2	1
346	64	2	1	2	1	1	2	2	1	2	3	1	4	1	0	0	0	1	1	1	2	2	1	1	5	1	1	2	2	1	1	1	1	5	1	1	1	1	1	1	1	2	1	1	1	1	1	1	2
347	36	1	2	2	1	1	2	2	0	2	3	0	0	0	0	0	0	3	3	2	5	5	2	5	5	2	5	2	5	2	5	5	5	5	5	5	5	5	5	5	5	5	5	1	4	5	5	2	2
348	55	2	2	2	1	1	1	2	0	2	3	0	0	0	0	0	0	0	0	1	1	2	1	5	5	2	1	2	1	2	1	1	1	1	1	1	2	1	1	2	1	2	1	1	2	2	1	1	2
349	50	2	2	2	1	3	3	2	0	2	3	1	2	1	0	1	0	1	1	1	2	5	1	5	5	2	2	5	2	2	2	2	1	2	1	2	2	2	4	4	1	2	2	1	2	2	1	2	1
350	54	2	2	2	1	1	2	2	0	2	3	1	3	2	1	1	1	1	1	1	1	5	1	5	2	5	2	5	5	1	1	1	2	1	5	5	2	2	2	2	2	5	2	1	1	2	1	2	2
351	60	2	2	1	2	1	1	2	1	3	3	1	3	2	1	1	1	2	2	2	1	2	1	1	2	1	1	1	1	1	1	2	1	2	1	1	2	2	2	5	5	1	2	1	2	1	2	1	1
352	71	2	2	4	2	1	5	2	0	3	3	1	3	2	1	1	1	2	2	2	1	2	1	1	5	5	1	1	1	2	2	1	5	1	1	1	1	1	2	2	1	2	1	1	1	2	1	2	2
353	18	1	2	1	2	1	4	1	0	2	3	0	0	0	0	0	0	1	1	1	2	2	1	2	2	1	2	2	1	1	1	2	2	1	2	2	2	2	2	2	2	2	2	1	2	2	1	2	1
354	38	1	2	2	1	3	2	2	1	3	3	0	0	0	0	0	0	2	2	2	2	5	1	1	3	2	2	4	2	1	1	5	5	1	1	1	1	2	1	1	1	4	1	1	1	2	1	1	2
355	41	1	2	2	1	1	2	2	0	2	3	0	0	0	0	0	0	1	1	1	5	2	1	1	1	1	1	5	2	1	1	1	2	5	5	1	2	5	2	2	2	1	1	1	2	2	1	1	1
356	46	1	2	2	1	1	2	2	1	1	2	0	2	1	0	1	0	1	1	1	5	1	5	5	1	1	2	1	1	1	1	1	1	5	1	1	1	1	5	5	1	1	1	1	1	5	1	1	5
357	30	1	2	2	1	1	3	2	0	1	3	0	0	0	0	0	0	3	3	2	1	1	1	1	1	1	1	1	1	1	1	1	1	1	1	1	1	1	1	1	1	1	1	1	1	1	1	1	1
358	38	1	2	2	1	1	3	2	0	2	3	0	0	0	0	0	0	0	0	1	1	2	1	2	2	1	1	2	2	1	1	1	2	2	1	1	1	1	2	1	1	2	1	1	2	2	1	1	1
359	48	1	2	2	1	1	4	1	1	1	3	0	0	0	0	0	0	0	0	1	1	1	1	1	1	1	1	2	2	1	1	2	2	1	1	1	1	1	2	2	1	2	2	1	2	1	1	1	1
360	77	2	2	4	2	1	5	2	0	3	3	1	2	1	0	1	0	1	1	1	1	2	1	2	2	1	2	1	1	1	2	2	1	2	2	1	2	1	2	2	1	1	2	1	2	1	1	1	1
361	43	1	1	2	1	1	4	1	1	1	3	1	2	1	0	1	0	0	0	1	1	1	1	1	1	1	1	1	1	1	1	1	1	1	1	1	1	1	1	1	1	1	1	1	1	1	1	1	1
362	44	1	2	2	1	1	3	2	0	2	3	0	0	0	0	0	0	2	2	2	2	2	1	1	1	1	1	1	2	2	2	1	1	1	2	5	2	1	5	1	1	1	1	1	2	2	1	1	1
363	41	1	2	2	1	1	3	2	0	2	3	0	0	0	0	0	0	2	2	2	2	5	1	2	4	2	4	4	4	4	2	5	5	2	2	2	5	2	5	5	2	5	5	1	2	5	2	4	2
364	52	2	1	2	1	1	4	1	1	1	3	0	0	0	0	0	0	0	0	1	1	2	1	1	1	2	1	1	1	2	1	2	1	1	1	1	1	1	1	1	1	1	1	1	1	1	1	1	1
365	69	2	2	4	2	1	4	1	0	3	3	1	2	1	0	1	0	3	3	2	1	2	1	1	2	5	2	2	2	1	2	2	2	5	2	1	2	2	2	2	2	1	1	1	2	1	1	1	1
366	41	1	2	2	1	1	2	2	0	2	3	0	0	0	0	0	0	0	0	1	1	2	1	2	2	1	1	2	1	1	1	1	1	1	1	1	1	1	1	1	1	2	2	1	1	5	1	1	1
367	51	2	1	2	1	1	1	2	0	2	3	1	4	1	0	0	0	1	1	1	2	2	1	2	5	2	2	5	2	5	2	2	2	2	2	2	1	1	5	5	1	5	2	1	2	2	1	1	1
368	32	1	2	2	1	1	4	1	0	2	3	1	4	1	0	0	0	4	4	2	1	5	1	1	5	1	1	1	1	1	1	1	2	2	1	1	1	1	1	1	1	1	1	1	1	1	1	1	1
369	51	2	2	2	1	1	4	1	1	1	3	0	0	0	0	0	0	0	0	1	1	2	1	5	5	1	1	1	1	1	1	1	1	1	1	1	1	1	1	1	1	1	1	1	2	5	1	2	2
370	41	1	2	2	1	1	2	2	0	3	3	0	0	0	0	0	0	2	2	2	1	5	1	2	5	5	1	1	1	1	1	2	1	1	1	1	2	1	2	1	1	2	1	1	2	1	1	2	1
371	64	2	2	2	1	3	2	2	0	2	3	0	0	0	0	0	0	0	0	1	2	1	1	2	5	5	1	1	2	2	1	1	1	1	1	1	1	1	1	1	2	1	2	1	1	1	1	2	1
372	45	1	1	2	1	1	4	1	1	1	3	0	0	0	0	0	0	0	0	1	1	2	1	1	1	1	1	2	4	1	1	1	1	1	1	1	1	1	1	1	1	1	1	1	1	1	1	1	1
373	36	1	2	2	1	1	3	2	0	2	3	0	0	0	0	0	0	0	0	1	1	1	1	1	1	1	1	2	1	1	2	1	1	1	2	1	2	2	1	1	1	1	2	1	2	5	1	2	1
374	38	1	2	2	1	1	4	1	1	1	3	0	0	0	0	0	0	1	1	1	1	2	1	5	5	4	1	2	5	1	1	1	2	1	1	1	2	2	2	5	2	2	1	1	1	2	1	1	2
375	45	1	2	2	1	1	3	2	0	2	3	1	4	1	0	0	0	0	0	1	1	2	1	1	2	1	2	1	2	2	5	5	2	1	2	1	1	1	1	1	1	1	1	1	1	2	1	1	1
376	51	2	2	3	2	1	2	2	1	3	3	1	2	1	0	1	0	3	3	2	2	1	1	2	1	1	1	5	1	2	2	2	1	2	2	1	1	1	1	1	1	1	1	1	1	5	1	1	2
377	61	2	2	2	1	1	1	2	0	3	3	1	3	2	1	1	1	1	1	1	1	2	1	5	5	1	2	1	1	1	1	2	1	2	1	1	2	2	2	2	2	2	2	1	2	1	2	1	1
378	62	2	1	2	1	1	4	1	0	2	3	1	3	2	1	1	1	1	1	1	1	2	1	1	2	1	1	1	2	2	2	1	1	2	2	1	1	1	2	4	1	2	1	1	1	1	1	1	4
379	50	2	2	2	1	1	2	2	0	2	3	1	2	1	0	1	0	1	1	1	1	1	1	1	5	2	1	1	1	1	5	1	1	5	5	2	5	5	2	2	2	2	5	1	5	5	1	5	1
380	71	2	1	2	1	1	4	1	0	1	3	1	3	2	1	1	1	1	1	1	1	1	1	1	1	5	1	1	1	1	1	1	1	2	1	1	1	1	1	1	1	1	1	1	1	1	1	1	1
381	49	1	1	2	1	1	3	2	1	2	3	1	4	1	0	0	0	1	1	1	1	2	1	1	1	2	1	2	1	1	1	1	1	1	1	1	2	1	2	2	1	1	1	1	2	5	1	1	2
382	55	2	2	2	1	1	1	2	0	3	3	1	2	1	0	1	0	1	1	1	5	5	1	2	2	5	2	1	5	1	5	1	1	1	2	1	1	5	2	1	1	1	2	1	2	1	1	1	1
383	63	2	2	2	1	3	4	1	0	2	3	0	0	0	0	0	0	1	1	1	1	1	1	2	2	1	1	1	1	1	1	1	1	1	1	1	1	1	1	1	1	1	1	1	1	1	1	1	1
384	42	1	1	2	1	1	3	2	1	2	3	1	2	1	0	1	0	1	1	1	1	2	1	1	2	1	2	1	2	1	1	2	2	1	1	1	5	2	1	2	1	2	1	1	2	5	1	1	2
385	23	1	2	1	2	1	4	1	0	1	1	0	0	0	0	0	0	3	3	2	1	1	1	1	1	1	2	2	2	1	2	2	2	1	2	1	2	2	2	2	2	2	1	2	2	1	2	2	2
386	30	1	2	2	1	2	3	2	0	2	1	1	3	2	1	1	1	1	1	1	1	1	1	1	1	1	1	1	1	1	2	1	1	1	1	1	2	1	1	1	1	1	1	1	2	1	1	1	1
387	46	1	2	2	1	3	3	2	0	2	1	0	0	0	0	0	0	0	0	1	2	1	1	1	1	1	1	1	1	1	1	1	1	1	2	1	2	2	1	1	1	1	1	1	2	1	1	1	1
388	48	1	1	2	1	1	4	1	1	1	1	1	4	1	0	0	0	6	4	#NULL!	3	4	1	2	2	2	4	3	2	1	2	2	2	1	2	2	2	2	4	4	4	2	2	2	4	2	1	2	1
389	40	1	2	2	1	2	1	2	0	2	1	0	0	0	0	0	0	0	0	1	2	1	1	1	1	1	1	2	1	1	1	1	2	1	1	2	4	1	2	2	1	2	1	1	2	3	1	1	1
390	28	1	2	2	1	1	4	1	0	2	1	0	0	0	0	0	0	0	0	1	1	2	1	2	1	1	1	1	1	1	1	1	1	2	1	1	1	1	1	2	1	1	1	1	2	1	1	1	1
391	60	2	1	2	1	1	3	2	0	2	1	1	3	2	1	1	1	1	1	1	1	1	1	1	1	1	1	2	1	1	2	1	1	2	1	1	1	2	2	2	1	1	1	1	1	1	1	2	2
392	59	2	2	2	1	3	2	2	0	2	1	1	2	1	0	1	0	1	1	1	2	1	1	1	1	1	1	2	1	1	1	1	1	1	1	1	1	1	1	1	1	1	1	1	2	1	1	1	1
393	69	2	1	2	1	1	3	2	0	3	1	1	1	1	1	0	0	2	2	2	1	1	1	1	1	1	1	1	1	1	1	1	1	1	1	1	1	1	1	1	1	1	1	1	1	1	1	1	1
394	58	2	2	2	1	3	5	2	0	1	1	1	2	1	0	1	0	3	3	2	2	3	1	2	2	2	1	2	1	2	2	2	2	2	2	1	2	1	2	2	1	2	2	1	2	1	1	1	2
395	60	2	1	2	1	1	4	1	0	2	1	1	2	1	0	1	0	2	2	2	1	1	1	2	2	1	1	1	2	1	2	2	2	5	2	1	2	1	2	2	1	2	2	1	2	2	1	1	2
396	80	2	2	4	2	3	5	2	0	3	1	1	3	2	1	1	1	2	2	2	2	5	1	2	5	2	2	2	5	1	2	2	2	2	2	2	5	1	2	2	1	2	1	1	2	2	1	5	2
397	33	1	2	2	1	1	3	2	0	3	1	0	0	0	0	0	0	1	1	1	2	5	1	5	4	2	2	2	2	2	1	3	2	2	1	1	2	2	2	2	1	3	1	1	2	3	1	1	1
398	38	1	1	2	1	1	4	1	1	1	1	0	0	0	0	0	0	0	0	1	1	2	1	1	2	2	1	2	5	1	1	1	1	1	1	2	2	1	2	1	1	2	1	1	2	2	1	2	1
399	42	1	2	2	1	2	3	2	0	2	1	1	1	1	1	0	0	1	1	1	1	1	1	1	4	1	1	4	1	1	1	1	1	1	1	1	5	4	4	1	2	1	1	1	1	1	2	1	1
400	53	2	1	2	1	1	3	2	0	3	1	1	2	1	0	1	0	2	2	2	2	2	1	2	5	2	2	5	2	2	5	2	1	2	5	5	5	5	2	5	5	4	2	2	4	5	5	1	5
[truncated: 106 more columns]
